# Supplementary material for: Tolerance Induction in Cow’s Milk Allergic Children by Heated Cow’s Milk Protein: The iAGE Follow-Up Study
Source: Nutrients. 2023 Feb 27;15(5):1181. doi: 10.3390/nu15051181 (PMC10005260; doi:10.3390/nu15051181)
Supplement: Supplementary file 1 [file nutrients-15-01181-s001.zip]

Archive with 3 entries (3 files):
- Suppl S2A. Introductie koemelk flesvoeding na negatieve provocatie iAGE versie 1 29-12-2016.pdf
- Suppl S2B. Introductie koemelk producten na een negatieve provocatie versie 1 29-12-2016.pdf
- Supplement S1 Protocol iAGE study version 3.0 dd 23072018.pdf
